# Supplementary material for: Excellence in Communication and Emergency Leadership (ExCEL): Pediatric Primary and Secondary Survey in Trauma Workshop for Residents
Source: MedEdPORTAL. 2021 Jan 22;17:11079. doi: 10.15766/mep_2374-8265.11079 (PMC7821439; doi:10.15766/mep_2374-8265.11079)
Supplement: Supplementary file 1 — ExCEL Trauma Survey Workshop Survey.docxTrauma Survey Demonstration.docxRole-Play Prebrief.docxNormal Trauma Survey.docxInjured Patient Trauma Survey.docx [file mep_2374-8265.11079-s001.zip]

Archive with 6 entries (6 files):
- _Educational_Summary_Report_11079.pdf
- A. ExCEL Trauma Survey Workshop Survey.docx
- B. Trauma Survey Demonstration.docx
- C. Role Play Prebrief.docx
- D. Normal Trauma Survey.docx
- E. Injured Patient Trauma Survey.docx
